# Supplementary material for: Environmental DNA Reveals the Impact of Submarine Groundwater Discharge on the Spatial Variability of Coastal Fish Diversity
Source: Biology (Basel). 2024 Aug 11;13(8):609. doi: 10.3390/biology13080609 (PMC11351404; doi:10.3390/biology13080609)
Supplement: Supplementary file 1 [file biology-13-00609-s001.zip]

Archive with 1 entries (1 files):
- biology-3131849-supplementary.pdf
